# Supplementary material for: Identification of HLA class I-restricted immunogenic neoantigens in triple negative breast cancer
Source: Front Immunol. 2022 Nov 2;13:985886. doi: 10.3389/fimmu.2022.985886 (PMC9666480; doi:10.3389/fimmu.2022.985886)
Supplement: Supplementary Table 2 — Mutations with confirmed expression by RNAseq. [file Table_2.xlsx]

## Sheet: Hoja1
	Supplementary Table S2. Mutations with confirmed expression by RNAseq
	Patient ID	# mutations	TMB	Expressed mutations	% of mutations expressed
	CAM-69	48	1.34	36	72
	CAM-73	103	2.89	69	67
	CAM-75	60	1.68	31	50
	CAM-76	78	2.18	NA*	NA
	CAM-82	19	0.53	NA	NA
	CAM-83	79	2.21	59	71.1
	CAM-85	60	1.68	35	55.6
	CAM-88	47	1.32	33	64.7
	Mean	61.75	1.73	43.83	63.39
	Median	60	1.68	35.5	65.85
	(*) Not available
